# Supplementary material for: Integrated computational and experimental identification of N-[(1H-1,2,4-triazol-3-yl)phenyl]-1-(1H-pyrazolo[3,4-b]pyridin-3-yl)methanamide as a potent and selective TIM-3 inhibitor for NSCLC immunotherapy
Source: Front Chem. 2025 Jun 9;13:1622511. doi: 10.3389/fchem.2025.1622511 (PMC12183220; doi:10.3389/fchem.2025.1622511)
Supplement: Supplementary file 1 [file DataSheet1.zip]

Archive with 6 entries (6 files):
- RMSF.xlsx
- CCK8.xlsx
- codes.txt
- metadynamics_binding_15-out.csv
- MMGBSA.xlsx
- RMSD.xlsx
