# Supplementary material for: Integrated computational and experimental identification of N-[(1H-1,2,4-triazol-3-yl)phenyl]-1-(1H-pyrazolo[3,4-b]pyridin-3-yl)methanamide as a potent and selective TIM-3 inhibitor for NSCLC immunotherapy
Source: Front Chem. 2025 Jun 9;13:1622511. doi: 10.3389/fchem.2025.1622511 (PMC12183220; doi:10.3389/fchem.2025.1622511)
Supplement: Supplementary file 1 [file DataSheet1.zip › RMSF.xlsx]

## Sheet: Sheet1
ResName	TIM3	TIM3-N-(4-(8-chloro-2-methyl-5-oxo-5,6-dihydro-[1,2,4]triazolo[1,5-c]quinazolin-9-yl)-3-methylphenyl)-1H-imidazole-2-sulfonamide	TIM3-HIT100058889	TIM3-HIT104310526
SER_1	5.237	5.327	2.221	4.513
GLU_2	3.681	3.608	1.292	2.7
VAL_3	1.106	1.642	0.939	1.615
GLU_4	0.967	1.006	0.67	0.841
TYR_5	0.732	0.825	0.514	0.626
ARG_6	0.848	0.974	0.65	0.781
ALA_7	0.772	0.878	0.62	0.7
GLU_8	0.793	0.894	0.696	0.731
VAL_9	0.656	0.692	0.629	0.641
GLY_10	0.736	0.688	0.683	0.71
GLN_11	0.781	0.726	0.673	0.731
ASN_12	0.7	0.627	0.598	0.614
ALA_13	0.599	0.538	0.489	0.501
TYR_14	0.625	0.534	0.492	0.517
LEU_15	0.59	0.496	0.434	0.439
PRO_16	0.673	0.554	0.517	0.502
CYS_17	0.624	0.523	0.479	0.466
PHE_18	0.924	0.717	0.578	0.558
TYR_19	1.003	0.845	0.581	0.612
THR_20	1.237	1.044	0.746	0.801
PRO_21	1.405	1.486	0.889	0.932
ALA_22	2.125	1.877	1.251	1.162
ALA_23	2.077	1.778	1.421	1.205
PRO_24	2.517	1.76	1.558	1.331
GLY_25	2.411	1.237	1.299	1.291
ASN_26	1.622	1.021	1.117	0.927
LEU_27	1.301	0.848	1.031	0.931
VAL_28	0.855	0.95	1.178	1.207
PRO_29	0.834	0.913	0.871	0.756
VAL_30	0.527	0.601	0.545	0.486
CYS_31	0.434	0.532	0.438	0.399
TRP_32	0.415	0.41	0.365	0.369
GLY_33	0.46	0.59	0.401	0.405
LYS_34	0.589	0.779	0.417	0.43
GLY_35	0.691	1.059	0.482	0.517
ALA_36	1.01	1.374	0.532	0.614
CYS_37	1.001	1.056	0.516	0.615
PRO_38	1.466	1.73	0.774	0.917
VAL_39	2.041	2.463	0.675	0.988
PHE_40	1.535	2.541	0.893	1.094
GLU_41	1.012	1.421	0.81	1.101
CYS_42	0.562	0.914	0.487	0.558
GLY_43	0.743	1.076	0.571	0.581
ASN_44	0.573	0.742	0.515	0.513
VAL_45	0.468	0.551	0.478	0.43
VAL_46	0.475	0.497	0.495	0.407
LEU_47	0.45	0.447	0.513	0.404
ARG_48	0.456	0.522	0.602	0.459
THR_49	0.561	0.571	0.734	0.504
ASP_50	0.781	0.733	1.284	0.708
GLU_51	1.089	0.894	1.73	0.879
ARG_52	1.3	1.192	1.447	1.068
ASP_53	1.021	1.06	1.145	0.894
VAL_54	0.835	0.764	0.826	0.647
ASN_55	0.788	0.87	1.335	0.781
TYR_56	0.632	0.706	0.773	0.545
TRP_57	0.672	0.56	0.619	0.46
THR_58	0.777	0.63	0.632	0.506
SER_59	0.768	0.608	0.649	0.567
ARG_60	0.621	0.505	0.523	0.486
TYR_61	0.525	0.414	0.454	0.408
TRP_62	0.625	0.491	0.506	0.445
LEU_63	0.681	0.526	0.594	0.532
ASN_64	0.812	0.614	0.831	0.71
GLY_65	1.479	1.125	0.992	0.833
ASP_66	1.155	0.954	0.776	0.622
PHE_67	1.255	0.715	1.091	0.784
ARG_68	1.178	0.71	1.154	1.067
LYS_69	1.228	0.82	0.759	0.819
GLY_70	1.106	0.844	0.677	0.673
ASP_71	0.802	0.665	0.576	0.487
VAL_72	0.595	0.485	0.481	0.425
SER_73	0.62	0.49	0.478	0.431
LEU_74	0.533	0.425	0.439	0.403
THR_75	0.532	0.462	0.436	0.42
ILE_76	0.482	0.445	0.42	0.402
GLU_77	0.664	0.626	0.554	0.53
ASN_78	0.724	0.63	0.608	0.542
VAL_79	0.567	0.524	0.49	0.495
THR_80	0.674	0.594	0.623	0.594
LEU_81	0.812	0.738	0.692	0.666
ALA_82	0.966	0.798	0.708	0.712
ASP_83	0.751	0.579	0.535	0.501
SER_84	0.742	0.602	0.519	0.487
GLY_85	0.727	0.676	0.52	0.581
ILE_86	0.594	0.565	0.412	0.495
TYR_87	0.53	0.499	0.408	0.419
CYS_88	0.521	0.502	0.381	0.413
CYS_89	0.502	0.469	0.39	0.415
ARG_90	0.475	0.523	0.39	0.459
ILE_91	0.547	0.627	0.444	0.516
GLN_92	0.647	0.912	0.837	0.932
ILE_93	0.839	1.342	1.146	1.727
PRO_94	1.292	2.346	1.609	2.583
GLY_95	1.634	3.137	1.669	2.647
ILE_96	1.935	2.985	2.367	1.956
MET_97	1.769	2.795	2.566	2.368
ASN_98	1.225	1.898	1.5	1.874
ASP_99	0.761	1.074	0.815	1.139
GLU_100	0.759	1.101	0.639	0.828
LYS_101	0.88	0.912	0.589	0.803
PHE_102	0.78	0.749	0.801	0.69
ASN_103	0.846	0.666	0.544	0.662
LEU_104	0.713	0.631	0.477	0.661
LYS_105	0.658	0.625	0.439	0.589
LEU_106	0.582	0.542	0.43	0.511
VAL_107	0.743	0.714	0.522	0.605
ILE_108	0.8	0.872	0.699	0.748
LYS_109	1.912	1.797	1.419	1.704
