# Supplementary material for: Integrated computational and experimental identification of N-[(1H-1,2,4-triazol-3-yl)phenyl]-1-(1H-pyrazolo[3,4-b]pyridin-3-yl)methanamide as a potent and selective TIM-3 inhibitor for NSCLC immunotherapy
Source: Front Chem. 2025 Jun 9;13:1622511. doi: 10.3389/fchem.2025.1622511 (PMC12183220; doi:10.3389/fchem.2025.1622511)
Supplement: Supplementary file 1 [file DataSheet1.zip › CCK8.xlsx]

## Sheet: Sheet1
	HIT104310526
Concentration (uM)	A549_1 (%)	A549_2 (%)	A549_3 (%)	BEAS-2_1 (%)	BEAS-2_2 (%)	BEAS-2_3 (%)
0	100	99.86	100	100	99.77	99.77
0.78	99.51	90.99	98.34	100	99.53	100
1.56	94.04	100	87.25	100	100	100
3.13	88	85.45	87.48	100	100	100
6.25	80.3	83.96	80.5	98.94	100	99.68
12.5	71.87	75.76	69.17	100	97.07	98.4
25	60.5	75.1	65.2	100	99.22	99.31
37.5	53.8	68.7	58.6	100	99	101
50	45.2	60	50.1	100	100	99
67.5	25.7	40.4	30.8	100	100	100
85	14.3	28.9	19.4	99	100	100
100	1.29	0	2.93	98.38	98.6	97.17
	HIT100058889
Concentration (uM)	A549_1 (%)	A549_2 (%)	A549_3 (%)	BEAS-2_1 (%)	BEAS-2_2 (%)	BEAS-2_3 (%)
0	97.83	100	97.49	100	100.98	99.23
0.78	100	97.72	97.72	100.69	102	100.79
1.56	97.57	96.11	98.81	99.12	98.71	100.31
3.13	88.99	91.13	89.14	100.28	98.96	98.67
6.25	83.84	89.41	84.72	99.19	101.74	101.42
12.5	83.3	84.37	78.28	98.27	99.2	100.81
25	70.15	77.01	74.49	99.61	100.03	100.05
37.5	69.14	70.77	64.4	100.57	101.07	99.77
50	67.53	66.47	61.46	100.34	100.89	98.8
67.5	53.27	57.98	53.6	99.99	101.75	100.2
85	48.64	48.13	51.85	102	101.5	100.47
100	44.81	47.35	44.65	100.41	101.07	99.17
