# Supplementary material for: Integrated computational and experimental identification of N-[(1H-1,2,4-triazol-3-yl)phenyl]-1-(1H-pyrazolo[3,4-b]pyridin-3-yl)methanamide as a potent and selective TIM-3 inhibitor for NSCLC immunotherapy
Source: Front Chem. 2025 Jun 9;13:1622511. doi: 10.3389/fchem.2025.1622511 (PMC12183220; doi:10.3389/fchem.2025.1622511)
Supplement: Supplementary file 1 [file DataSheet1.zip › codes.txt]

# Plotting in the same style and ratio as the reference image (wide, low height)
plt.figure(figsize=(14, 3))  # Approx. 2048x445 pixels in aspect ratio

# Plot each line
for column in df.columns[1:]:
    plt.plot(df["Time (us)"], df[column], label=column)

# Customize plot style
plt.xlabel("Time (ns)")
plt.ylabel("Ligand Fit on Protein RMSD (Å)")
plt.legend()
plt.grid(True, which='major', axis='y', linestyle='--', linewidth=0.5)
plt.tight_layout()

# Save to high resolution JPG with white background
output_path = "/mnt/data/RMSD_comparison.jpg"
plt.savefig(output_path, dpi=300, bbox_inches='tight')
plt.show()


# Create a high-resolution line plot of MMGBSA dynamics over time (600 dpi)
plt.figure(figsize=(14, 3))

# Use the same color scheme as before
colors = ['#1f77b4', '#8c564b', '#17becf']

# Plot each MMGBSA energy trend
for i, column in enumerate(mmgbsa_df.columns[1:]):
    plt.plot(mmgbsa_df["Time (us)"], mmgbsa_df[column], label=column, color=colors[i])

# Customize labels and ticks
plt.xlabel("Time (μs)", fontsize=12)
plt.ylabel("Binding Free Energy (kcal/mol)", fontsize=10)
plt.legend(fontsize=8)
plt.grid(True, which='major', axis='y', linestyle='--', linewidth=0.5)
plt.tight_layout()

# Save the plot with 600 dpi
mmgbsa_plot_path = "/mnt/data/MMGBSA_comparison_600dpi.jpg"
plt.savefig(mmgbsa_plot_path, dpi=600, bbox_inches='tight')
plt.show()

# 重新绘制图表，调整颜色以提高区分度
fig, ax = plt.subplots(figsize=(21, 4))

# 选用不同颜色，确保容易区分
ax.plot(df["Residue_ID"], df["TIM3"], label="TIM3", linewidth=2, linestyle="dashed", alpha=0.7, color="black")
ax.plot(df["Residue_ID"], df["TIM3-N-(4-(8-chloro-2-methyl-5-oxo-5,6-dihydro-[1,2,4]triazolo[1,5-c]quinazolin-9-yl)-3-methylphenyl)-1H-imidazole-2-sulfonamide"], 
        label="TIM3-N-(4-(8-chloro-2-methyl-5-oxo-5,6-dihydro-[1,2,4]triazolo[1,5-c]quinazolin-9-yl)-3-methylphenyl)-1H-imidazole-2-sulfonamide", linewidth=2, color="blue")
ax.plot(df["Residue_ID"], df["TIM3-HIT100058889"], label="TIM3-HIT100058889", linewidth=2, color="red")
ax.plot(df["Residue_ID"], df["TIM3-HIT104310526"], label="TIM3-HIT104310526", linewidth=2, color="green")

# 修改横坐标标题
ax.set_xlabel("Residue Number", fontsize=14)
ax.set_ylabel("RMSF (Å)", fontsize=14)
ax.legend(loc="best", fontsize=10)

# 仅显示部分氨基酸编号作为刻度，间隔取10个，并让坐标轴数字与轴平行
residue_ticks = df["Residue_ID"][::10]
ax.set_xticks(residue_ticks)
ax.set_xticklabels(residue_ticks, rotation=0, ha="center")

# 显示网格
ax.grid(True, linestyle="--", alpha=0.6)

# 显示图像
plt.show()


plt.figure(figsize=(8, 5))
plt.errorbar(concentrations_hit100, a549_means_hit100, yerr=a549_stds_hit100, fmt='o-', capsize=5, color='blue', label='A549 cells')
plt.xlabel('Concentration (uM)')
plt.ylabel('Cell Viability (%)')
plt.ylim(0, 110)  # Y-axis starts from 0 to 100%
plt.legend(frameon=False)
plt.gca().spines['top'].set_visible(True)
plt.gca().spines['right'].set_visible(True)
plt.grid(False)
plt.show()

plt.figure(figsize=(8, 5))
plt.errorbar(concentrations, beas2_means, yerr=beas2_stds, fmt='s--', capsize=5, color='green', label='BEAS-2 cells')
plt.xlabel('Concentration (uM)')
plt.ylabel('Cell Viability (%)')
plt.title('Cell Viability of BEAS-2 Cells with Error Bars')
plt.legend()
plt.grid(True)
plt.show()
