# Supplementary material for: Integrated computational and experimental identification of N-[(1H-1,2,4-triazol-3-yl)phenyl]-1-(1H-pyrazolo[3,4-b]pyridin-3-yl)methanamide as a potent and selective TIM-3 inhibitor for NSCLC immunotherapy
Source: Front Chem. 2025 Jun 9;13:1622511. doi: 10.3389/fchem.2025.1622511 (PMC12183220; doi:10.3389/fchem.2025.1622511)
Supplement: Supplementary file 1 [file DataSheet1.zip › metadynamics_binding_15-out.csv]

Pose/Time (ns)	0.0	0.001	0.002	0.003	0.004	0.005	0.006	0.007	0.008	0.009000000000000001	0.01	0.011	0.012	0.013000000000000001	0.014	0.015	0.016	0.017	0.018000000000000002	0.019	0.02	0.021	0.022	0.023	0.024	0.025	0.026000000000000002	0.027	0.028	0.029	0.03	0.031	0.032	0.033	0.034	0.035	0.036000000000000004	0.037	0.038	0.039	0.04	0.041	0.042	0.043000000000000003	0.044	0.045	0.046	0.047	0.048
Pose 1:7M41 - prepared HIT104310526 PersScore 1.000 PoseScore 2.930	1.0985117794886905e-08	0.2898305285084379	0.3202253543660989	0.33532013093112856	0.35448998833204715	0.3774525800238509	0.3821583763428694	0.4206082156462241	0.43940198155123716	0.4648732292793948	0.48855971496853823	0.5129250066414797	0.5209430191083735	0.5219003139872617	0.573443881541247	0.5876914386520515	0.595890509240107	0.5999304355984834	0.6011267236134856	0.6023879877805354	0.6064578980052424	0.6079896586368205	0.6123881941350795	0.6416372444289898	0.6431260451396205	0.644257342640831	0.6715983031385072	0.6859450941418791	0.6873822045122899	0.6994494431888707	0.7116534449107177	0.7183996510860562	0.7195514505064814	0.7204485620023897	0.7219617397067759	0.7879395064143422	0.7890333964210512	0.7992403463935773	0.7999312381292777	0.8006603249503808	0.8010753576710018	0.8013918758225245	0.802678843010509	0.8037515683130495	0.8048592659456515	0.8057859961787756	0.8206217021918863	0.8215993139127409	0.8289010608842748
Pose 2:7M41 - prepared HIT100058889 PersScore 0.677 PoseScore 1.808	1.0754607932382005e-08	0.2773656182516639	0.3290040053568149	0.3464980782114271	0.3689398094482364	0.39106921033432285	0.43994925500653836	0.48204359368979927	0.48345696021024737	0.4959069037961159	0.5019417955445837	0.5320739640971006	0.5468504590466974	0.5480152589445524	0.5512208012666544	0.5616290840830738	0.6051956325388843	0.6068874359646043	0.6123746558440907	0.6135774693756111	0.6149028311537924	0.6160868155554842	0.6236606952589716	0.6327876427769703	0.6395603567089964	0.6410322134710859	0.6537132716150869	0.6605387470283077	0.6616742619768781	0.6630322223535616	0.6641182691189174	0.6676253665246435	0.6685251717005525	0.6697968417386714	0.6713096292952085	0.7935161874091299	0.7947299807599091	0.79597393595711	0.7970777359899089	0.7980140862302274	0.7986303478349865	0.7991722006619686	0.7998087509817216	0.8006565370563253	0.8016433286046958	0.8025002946513757	0.803491353130441	0.8076922236694001	0.8213671502734068
Pose 3:7M41 - prepared HIT101643359 PersScore 0.491 PoseScore 3.057	1.0630247560546123e-08	0.23153482300791672	0.24120187312175334	0.31294840180466116	0.33137957745586555	0.3701346423301402	0.40682748984507466	0.4200726063631737	0.44456295089732645	0.4499109529216196	0.4553556667414437	0.470288047395221	0.49859628837819087	0.5000030474229196	0.5080305568208118	0.5087378197406516	0.5189827860979035	0.5202405300241523	0.5341758482656946	0.5402673263403657	0.5412563377302237	0.5454217335356761	0.5500402293059534	0.5514263648036105	0.5525813172072634	0.5538239590392615	0.5550244196585827	0.5561881466519678	0.5578510286361574	0.5763994041834292	0.5802280949940539	0.5881743254777525	0.595004395360488	0.5987061789487699	0.5995834385917398	0.651968334326476	0.6590125282872087	0.6602055778877054	0.6677458891504774	0.6724076413619942	0.6737450945761285	0.7021407761631776	0.7102968415100277	0.7109816865933705	0.7189994826064638	0.736290519539665	0.7371520822625606	0.7531390567944377	0.7727557766752459
Pose 4:7M41 - prepared HIT107678706 PersScore 0.566 PoseScore 3.515	1.0480753884111506e-08	0.22062437472882301	0.28666760329333724	0.3314709086753056	0.3397397189260845	0.3651750736418486	0.3847854012446822	0.41895672567112185	0.4237816470721998	0.45880815994067464	0.47770292090809274	0.5012438999937296	0.5030344164671259	0.5154605840357973	0.5232990783236031	0.5245968227224704	0.5293670780460371	0.540652879024069	0.5517799796157823	0.5609453200190653	0.5664939425522361	0.5775324416978993	0.5862322633207806	0.5877511854209837	0.5894492727362486	0.5905264333544091	0.591513747634229	0.6040928913078539	0.605336142865614	0.6098472303510116	0.6108566381717185	0.6156549366072032	0.6228458347024725	0.6266673865147451	0.6310153316647938	0.6589956189073447	0.663379210759558	0.6645360881740899	0.6658314782310625	0.6667717035973697	0.6676516493811977	0.6685983758483529	0.669881816994321	0.6739821771847694	0.6809331563055937	0.6819164103224854	0.6861613313523072	0.6870889142739562	0.6918755578961084
Pose 5:7M41 - prepared HIT103679437 PersScore 0.477 PoseScore 3.327	1.1903939161891213e-08	0.2553940478343034	0.31204969612883465	0.34777261051901265	0.35178193908884486	0.3726437019930463	0.42408820513092194	0.42907764293616024	0.43075703916951946	0.4321815091394067	0.44080668358590847	0.471796858804203	0.4865183322358827	0.4945861877398669	0.5095483639349037	0.5150237468556953	0.5194618769500754	0.5204648325080052	0.530786794164362	0.5407943365648282	0.5443831150780969	0.5552979696211342	0.5590849627064687	0.5605737015030982	0.5621506702960635	0.5724186264244857	0.5857217896246707	0.6056780077627826	0.6065752557073661	0.6080270316947556	0.6181338585727112	0.6245476069352254	0.6335672743998827	0.6381335629926295	0.6426291116546262	0.6702058313553805	0.6718026896037099	0.6759247108153327	0.6905438292672367	0.6919427016591612	0.6989365001590688	0.7085898523467014	0.7093018601255632	0.7102613077866126	0.7114784141303703	0.7151777911822141	0.7244133003726214	0.7252644265176582	0.7359450043407871
Pose 6:7M41 - prepared HIT107041266 PersScore 0.182 PoseScore 2.829	1.113495822121875e-08	0.23138514261746868	0.2904350139378519	0.30562932174216006	0.3122397586907866	0.3226818454964639	0.3605295485903672	0.37110150379241824	0.37824431050293816	0.3952991618354056	0.4028311528746946	0.43397032385001494	0.43825419067358273	0.4728808119874648	0.4783695124542907	0.48171879050437677	0.4829479572767048	0.48373946417131874	0.5041604291883783	0.5270478439253355	0.5367871689916756	0.5410196682638103	0.54222943500091	0.5488991351081889	0.5637239086763126	0.5651912817413821	0.5664079929638741	0.6010154821731875	0.6022065305331868	0.618810419653759	0.6296901274541991	0.6309165164184161	0.6321105669551599	0.6330747380178136	0.6504655972731114	0.6931161793447347	0.6942055944990105	0.7055616532885972	0.7100886036479008	0.7110609896358075	0.7118268275924938	0.7126968969137065	0.7223460722033257	0.7453518785128045	0.7460292026948521	0.7468723596719666	0.7475305359548778	0.7480269872439631	0.7489584630145957
Pose 7:7M41 - prepared HIT103444592 PersScore 0.109 PoseScore 2.487	1.082635014274215e-08	0.187564633199549	0.2614263752891789	0.3134171409981712	0.3219838248416197	0.3461163196735552	0.39478509543837503	0.441044884477029	0.4419375167319193	0.44280491815466794	0.4437083459291302	0.4444586047272871	0.44530458778485793	0.4465324638379567	0.4472937015200059	0.4664347351616664	0.46717788732744936	0.47175389384942	0.4803274916760376	0.4814937411811158	0.48277914383773923	0.4837969280019513	0.49900909833137097	0.5030018189144614	0.504369958852895	0.5059502559760313	0.506969974302096	0.5113788230046996	0.5181056644825899	0.5248742175429049	0.5410278450945908	0.5419502558137083	0.5433247662281786	0.5441024617005438	0.557383439157955	0.6098294240124698	0.6109776952346869	0.6120925709239725	0.6130467928059933	0.614095874601893	0.6150470463560184	0.6159904372109971	0.6169213471531995	0.6176604168950648	0.6192401872151291	0.6202902122021084	0.6206583860334923	0.6278308680518343	0.6317274184056776
Pose 8:7M41 - prepared HIT103332553 PersScore 0.177 PoseScore 3.563	1.1013168266065564e-08	0.25207388215326615	0.36331707672775715	0.36957103966317767	0.37591700418788704	0.39100150380443416	0.39198320960397365	0.3936222948226481	0.39504165275842257	0.41025514716779554	0.4233673806111019	0.4414111465221483	0.45659884516275334	0.4578097811542742	0.471196215168378	0.47509910282517553	0.48280628829633915	0.48669851864977376	0.4876820670691539	0.4916447407402965	0.4985114107745968	0.5025456566167463	0.5060780539743386	0.5296605799626638	0.5305101109153233	0.531946022067742	0.5479351327197592	0.554093406084194	0.554985680007802	0.5560068966176405	0.5641423896593867	0.5648397475922556	0.5740791363412003	0.5878868152530499	0.6111438415484121	0.6891550855447204	0.6899862166173065	0.6966410316462399	0.6980402379034167	0.6993818706899881	0.7001012590407839	0.7003631171455846	0.7013526951046316	0.7019612393772874	0.7027123547201022	0.703484100831665	0.7043233840422538	0.7052212995080916	0.7060224921466214
Pose 9:7M41 - prepared HIT213959373 PersScore 0.055 PoseScore 3.326	1.0882185215441681e-08	0.18874778846684762	0.26427258849919605	0.3444272078699501	0.3674552430781409	0.46671187640712153	0.5184230959292145	0.5384105541478772	0.5398143316081144	0.5447256690352889	0.5459779616974143	0.561012999302027	0.5622544571688389	0.5633629023620179	0.5945218233615124	0.6098982454124017	0.6185777643881052	0.6194379308525264	0.6248342990210626	0.6543885418643337	0.6657820908188719	0.6884311883328557	0.7011951683130765	0.7024908819907588	0.7175635797910273	0.7333739782499316	0.7418020804431207	0.7426272208359146	0.7544947454335621	0.7553963616249584	0.7641268045971454	0.7726832317488641	0.7738426776612288	0.778653547303179	0.7800876362758457	0.8029977832143894	0.8036024748741177	0.8110359734524201	0.8119944018396656	0.8137976481251921	0.8145492104307624	0.8157240602282348	0.8172854296437979	0.8182265982712792	0.8249746109564216	0.8254031094702272	0.8336406036110626	0.8463202806092234	0.8507331448098808
Pose 10:7M41 - prepared HIT105172280 PersScore 0.000 PoseScore 3.125	1.1348734796519485e-08	0.2523394295112863	0.3720314220016638	0.38497243337008447	0.3896884889382322	0.40618279060171414	0.4068730898175912	0.44558716790597697	0.4596384864197841	0.4809144275057853	0.4825205491799679	0.4872600428604906	0.4953445582634292	0.4962069426714465	0.5062347134835448	0.5439758763943205	0.5452049483190062	0.5458363753875499	0.5502229968142557	0.5797465317950005	0.5807094820430388	0.5873529692851664	0.5885446246582353	0.5893011367745311	0.590416981171811	0.6026754199440377	0.6035321820106708	0.6101981594849422	0.6120079473401302	0.6189479544467297	0.6255301702191971	0.6417496483808918	0.6430362288956459	0.6490909554070914	0.6677330852765134	0.7030438224998291	0.7100525071188482	0.7148025838456278	0.7163887138668283	0.7177298113964595	0.7191705961610987	0.7202582450747462	0.7217834202844501	0.7229470071028095	0.7299281331285508	0.7334028502787235	0.7432764961370208	0.7545569310399217	0.7672389214037382
Pose 11:7M41 - prepared HIT212573552 PersScore 0.259 PoseScore 4.615	1.1002449645681348e-08	0.24745831740261268	0.286308132019356	0.3051860569589784	0.3098051249773295	0.3477724837790878	0.36992800942519666	0.3886086302606422	0.42224130596274734	0.4512164665398896	0.4575943714075231	0.46237815681706096	0.47367396544996315	0.47483933295287556	0.4899267185351034	0.5017083083997489	0.5025537012652641	0.5039905159021895	0.5049675544338238	0.5125374946382959	0.5200601830694389	0.52852316381014	0.5418106387294988	0.5773901220362349	0.6003680401285092	0.6014268122505602	0.6126292437646053	0.6427678915654812	0.6485096797311707	0.6499460520295891	0.6514045851228888	0.6521041098016929	0.6527149592626853	0.6545039929120493	0.6651003379830466	0.6972605263678087	0.7043055645779517	0.7118759389576457	0.7132223722878543	0.7192437429536069	0.719828248335139	0.7339523889894788	0.7346403051792907	0.7355730065446158	0.7412897793291228	0.742203238116095	0.7430713133971949	0.7444689420549604	0.7681860440379273
Pose 12:7M41 - prepared HIT103909147 PersScore 0.000 PoseScore 3.371	1.1151939707395848e-08	0.26668482756117334	0.3248523061287482	0.36880330838271624	0.39538530579303277	0.4684942989283309	0.5001764049738628	0.5663614117473986	0.5682951815244944	0.570136776765238	0.5818769311946357	0.5904391765858489	0.5922819320417674	0.5933212911306115	0.608811944093912	0.631606507939642	0.6389069167805914	0.6404939962896399	0.6510627353944192	0.657428809115087	0.6586933244367896	0.6773780357964606	0.6938862888973107	0.6943601781528682	0.7068534178859368	0.708044136837822	0.7086492228791339	0.7092361101549417	0.7101486184613124	0.7141953197545103	0.7154702894284195	0.7161914060318562	0.7169042982985634	0.7184112255275483	0.7326836780890524	0.7367016255583398	0.7382611805602256	0.7391410782393949	0.7403604192684294	0.7414665463241266	0.7457386837059753	0.7467900807040325	0.7484117582906548	0.7494004139594381	0.7556396596875269	0.7576223304746911	0.7648753705289213	0.7725614734478226	0.8001686116425581
Pose 13:7M41 - prepared HIT214582600 PersScore 0.095 PoseScore 3.972	1.0539693012949734e-08	0.2209525166141057	0.3575206633262311	0.37411365712059885	0.3943324426481359	0.4476737069118121	0.4624319185675684	0.46300099478567097	0.47306546321448273	0.4741947420810151	0.47528042701667106	0.4994133930016192	0.508633629682491	0.5159156873411535	0.5368429641083647	0.5375906842780339	0.5449017404237158	0.5497222701126911	0.5566832913870994	0.5806508476687933	0.5890405300674195	0.5946259132532845	0.6005320643964034	0.6104588531129883	0.6165422114372103	0.6257478976516808	0.6408816016769497	0.6426033879353699	0.6433838849963698	0.6473688458421878	0.6528945497898674	0.6614874835831734	0.6685464047823161	0.673491995642851	0.693281875257457	0.7109289916109094	0.7120064620868817	0.713450406325348	0.7142826872120971	0.7199670304406076	0.7368462660016564	0.7377477104957677	0.7387724616233211	0.7470150215734395	0.7611138386156163	0.7670621486846816	0.7838836959971565	0.7917786295622116	0.7935504151670301
Pose 14:7M41 - prepared HIT213890659 PersScore 0.223 PoseScore 5.583	1.1153439811436005e-08	0.19813741691426917	0.32115990513325926	0.342005809981066	0.3736150453759074	0.45419298958088444	0.5147813257270903	0.5426388972788524	0.5440157450253199	0.5688691676122786	0.5947430711405282	0.640146148839135	0.6480649186077059	0.6632781036394124	0.6853863464721243	0.6872859670742382	0.6936668813490214	0.704258830104726	0.7046141588166208	0.7231089443151013	0.735622272405495	0.7370367675334799	0.7562289126740002	0.7627234784625666	0.7644346515228799	0.7660520499250835	0.7674947349674538	0.7681040139813219	0.7684495411818644	0.7696555043439852	0.776868967083268	0.7771926491871349	0.7839407050325515	0.7846240544042813	0.8055311792588213	0.833575495159025	0.834457609100002	0.8355842060067461	0.8366358954043879	0.8376977370257291	0.8381160601290827	0.8387154901735576	0.8442472322171405	0.8447929907118915	0.8458785142691407	0.8470786257629527	0.8475483490267255	0.8482915561681909	0.8489286920752972
Pose 15:7M41 - prepared HIT100991246 PersScore 0.000 PoseScore 4.710	1.0884263683110416e-08	0.2520317895015808	0.34228451805274746	0.43765822984191194	0.4854355787348171	0.5312136522808372	0.5538349640736023	0.5687915783248705	0.5970621301807647	0.6143296238076967	0.6282454051999564	0.6674005283596408	0.6685796878808011	0.6697410832008561	0.6712826324925131	0.67277096141653	0.6800377856605271	0.6811266788366795	0.6880494692799675	0.7062695026776836	0.711203030513788	0.7185043947894134	0.7202505293574953	0.7255926874834382	0.730429620987957	0.7318301858225429	0.738377833999386	0.7472204636315867	0.7828565253721826	0.8006131459664729	0.8121225978325644	0.8128206800071848	0.8141146900769529	0.815079108570371	0.8354404380618504	0.8369357119501413	0.8387657797982049	0.8405104980371323	0.8417429783251557	0.8432114208062519	0.8446493192484075	0.8460389752392843	0.8532481593062851	0.8541562856506616	0.8588675142871676	0.8609631149082752	0.8624597327407815	0.8637806795982588	0.8660946733636493
[truncated: 5,000 more columns]
