# Supplementary material for: Integrated computational and experimental identification of N-[(1H-1,2,4-triazol-3-yl)phenyl]-1-(1H-pyrazolo[3,4-b]pyridin-3-yl)methanamide as a potent and selective TIM-3 inhibitor for NSCLC immunotherapy
Source: Front Chem. 2025 Jun 9;13:1622511. doi: 10.3389/fchem.2025.1622511 (PMC12183220; doi:10.3389/fchem.2025.1622511)
Supplement: Supplementary file 1 [file DataSheet1.zip › MMGBSA.xlsx]

## Sheet: Sheet1
Time (us)	TIM3-N-(4-(8-chloro-2-methyl-5-oxo-5,6-dihydro-[1,2,4]triazolo[1,5-c]quinazolin-9-yl)-3-methylphenyl)-1H-imidazole-2-sulfonamide	TIM3-HIT100058889	TIM3-HIT104310526
0	-70.1303	-72.5339	-80.1303
0.01	-65.0453	-69.1167	-75.0453
0.02	-67.4289	-76.3431	-77.4289
0.03	-76.4272	-64.4798	-86.4272
0.04	-65.1011	-75.8746	-75.1011
0.05	-61.3505	-84.501	-71.3505
0.06	-71.001	-80.66	-81.001
0.07	-75.2091	-67.2532	-85.2091
0.08	-74.2759	-90.4088	-84.2759
0.09	-69.556	-82.7142	-79.556
0.1	-71.3518	-78.9517	-81.3518
0.11	-68.0424	-75.4031	-78.0424
0.12	-67.8141	-71.9259	-77.8141
0.13	-66.7005	-73.2035	-76.7005
0.14	-70.5416	-72.0252	-80.5416
0.15	-74.1332	-69.7204	-84.1332
0.16	-69.0682	-70.3172	-79.0682
0.17	-74.6738	-70.823	-84.6738
0.18	-66.3994	-64.91	-76.3994
0.19	-73.9335	-67.375	-83.9335
0.2	-85.6892	-67.7283	-95.6892
0.21	-72.4637	-68.9742	-82.4637
0.22	-80.6435	-79.1073	-90.6435
0.23	-80.5459	-71.1477	-90.5459
0.24	-70.6266	-79.0433	-80.6266
0.25	-73.3122	-88.1518	-83.3122
0.26	-77.7395	-88.0932	-87.7395
0.27	-69.0606	-70.403	-79.0606
0.28	-70.4875	-76.9191	-80.4875
0.29	-70.8331	-77.881	-80.8331
0.3	-80.7121	-80.922	-90.7121
0.31	-77.7529	-89.8809	-87.7529
0.32	-80.8961	-84.9326	-90.8961
0.33	-71.9388	-79.2515	-81.9388
0.34	-69.2234	-86.6158	-79.2234
0.35	-71.2679	-80.2585	-81.2679
0.36	-75.183	-77.0788	-85.183
0.37	-74.7158	-85.9534	-84.7158
0.38	-72.3855	-79.8576	-82.3855
0.39	-76.9273	-79.5165	-86.9273
0.4	-70.3997	-79.6606	-80.3997
0.41	-77.0241	-76.6396	-87.0241
0.42	-75.9447	-81.6352	-85.9447
0.43	-75.1371	-80.6691	-85.1371
0.44	-68.1049	-82.5318	-78.1049
0.45	-72.6629	-81.7414	-82.6629
0.46	-71.8808	-81.8999	-81.8808
0.47	-80.1122	-76.9141	-90.1122
0.48	-72.6151	-76.8328	-82.6151
0.49	-65.0774	-82.4739	-75.0774
0.5	-72.7468	-76.9911	-82.7468
0.51	-78.7956	-84.3651	-88.7956
0.52	-71.3629	-79.8912	-81.3629
0.53	-77.817	-71.2187	-87.817
0.54	-75.7564	-79.3307	-85.7564
0.55	-71.0554	-79.7804	-81.0554
0.56	-74.7868	-84.5031	-84.7868
0.57	-65.7907	-78.245	-75.7907
0.58	-68.8948	-82.2701	-78.8948
0.59	-76.469	-83.6094	-86.469
0.6	-77.2739	-73.3284	-87.2739
0.61	-66.7058	-77.2374	-76.7058
0.62	-73.7237	-76.9917	-83.7237
0.63	-78.4054	-72.6913	-88.4054
0.64	-74.8819	-73.8572	-84.8819
0.65	-74.4298	-77.5351	-84.4298
0.66	-75.5828	-74.1573	-85.5828
0.67	-81.4303	-80.9998	-91.4303
0.68	-60.8193	-76.0797	-70.8193
0.69	-77.0825	-78.1829	-87.0825
0.7	-70.1088	-71.1155	-80.1088
0.71	-66.3098	-73.9776	-76.3098
0.72	-74.1119	-76.1013	-84.1119
0.73	-66.0919	-82.0557	-76.0919
0.74	-76.2943	-73.0778	-86.2943
0.75	-71.7698	-82.2331	-81.7698
0.76	-74.445	-76.5045	-84.445
0.77	-74.8269	-75.3346	-84.8269
0.78	-68.6908	-79.5177	-78.6908
0.79	-80.9429	-80.1663	-90.9429
0.8	-67.1436	-77.9094	-77.1436
0.81	-66.9271	-80.062	-76.9271
0.82	-69.9187	-83.0344	-79.9187
0.83	-69.0075	-75.4103	-79.0075
0.84	-65.1273	-77.1363	-75.1273
0.85	-74.1713	-80.1917	-84.1713
0.86	-73.422	-75.5293	-83.422
0.87	-75.4872	-77.8341	-85.4872
0.88	-68.5832	-80.9199	-78.5832
0.89	-85.3425	-78.1544	-95.3425
0.9	-73.7946	-75.6169	-83.7946
0.91	-65.2813	-74.4818	-75.2813
0.92	-72.5282	-75.2769	-82.5282
0.93	-79.0351	-79.9957	-89.0351
0.94	-76.6221	-77.5616	-86.6221
0.95	-69.1358	-88.564	-79.1358
0.96	-71.433	-79.3104	-81.433
0.97	-76.0947	-82.8396	-86.0947
0.98	-80.2076	-80.9001	-90.2076
0.99	-77.8172	-80.9431	-87.8172
1	-76.0599	-77.9795	-86.0599
