# Supplementary material for: Integrated computational and experimental identification of N-[(1H-1,2,4-triazol-3-yl)phenyl]-1-(1H-pyrazolo[3,4-b]pyridin-3-yl)methanamide as a potent and selective TIM-3 inhibitor for NSCLC immunotherapy
Source: Front Chem. 2025 Jun 9;13:1622511. doi: 10.3389/fchem.2025.1622511 (PMC12183220; doi:10.3389/fchem.2025.1622511)
Supplement: Supplementary file 1 [file DataSheet1.zip › RMSD.xlsx]

## Sheet: Sheet1
Time (us)	TIM3-N-(4-(8-chloro-2-methyl-5-oxo-5,6-dihydro-[1,2,4]triazolo[1,5-c]quinazolin-9-yl)-3-methylphenyl)-1H-imidazole-2-sulfonamide	TIM3-HIT100058889	TIM3-HIT104310526
0	0	0	0
0.001	1.549	1.153	1.166
0.002	2.822	2.044	0.949
0.003	3.824	1.294	0.621
0.004	3.741	1.149	0.9
0.005	2.565	1.011	0.558
0.006	2.209	1.72	0.807
0.007	2.251	2.477	1.369
0.008	2.186	0.942	1.42
0.009	2.175	1.218	0.881
0.01	2.204	1.611	0.544
0.011	2.156	0.802	0.626
0.012	2.272	1.321	1.254
0.013	2.325	1.395	0.851
0.014	2.142	1.441	0.788
0.015	2.175	2.045	0.959
0.016	2.578	1.136	0.853
0.017	2.18	1.26	1.163
0.018	2.195	0.916	1.223
0.019	2.13	2.203	0.527
0.02	2.268	0.95	0.589
0.021	2.563	1.019	0.878
0.022	1.631	1.377	0.842
0.023	2.52	1.432	0.726
0.024	1.591	1.538	1.134
0.025	2.815	1.696	0.942
0.026	2.264	1.608	0.821
0.027	2.4	1.477	0.753
0.028	2.641	2.142	1.059
0.029	2.726	0.775	0.838
0.03	1.689	1.65	1.115
0.031	2.322	1.123	0.973
0.032	1.779	1.796	0.993
0.033	1.868	1.522	1.675
0.034	1.629	1.128	1.071
0.035	1.655	1.613	1.086
0.036	1.46	1.097	1.296
0.037	1.512	0.839	0.555
0.038	1.34	1.035	0.872
0.039	1.278	1.668	1.028
0.04	1.548	1.038	1.184
0.041	2.387	1.502	1.063
0.042	2.042	1.239	1.29
0.043	2.575	1.307	1.235
0.044	1.844	1.818	0.846
0.045	2.058	1.586	0.934
0.046	1.127	1.641	1.315
0.047	1.317	1.813	0.992
0.048	1.101	2.044	0.977
0.049	1.416	0.859	0.794
0.05	1.182	0.989	1.328
0.051	1.399	2.244	0.97
0.052	1.674	1.258	1.955
0.053	2.951	1.42	1.456
0.054	2.062	1.16	1.111
0.055	1.232	1.075	0.975
0.056	2.477	1.282	1.325
0.057	2.373	0.809	0.865
0.058	1.449	1.283	1.298
0.059	1.197	1.195	0.769
0.06	2.311	1.034	1.521
0.061	2.479	1.749	1.61
0.062	2.35	1.053	0.86
0.063	2.247	1.907	1.478
0.064	1.351	1.383	1.099
0.065	1.806	1.89	1.205
0.066	1.703	1.437	0.814
0.067	2.51	1.491	1.241
0.068	1.266	1.677	1.318
0.069	1.413	2.14	0.969
0.07	1.295	1.391	1.131
0.071	0.908	0.955	0.84
0.072	1.383	2.08	1.714
0.073	1.356	1.924	0.805
0.074	1.042	1.202	1.617
0.075	2.769	2.507	2.991
0.076	2.673	1.65	2.05
0.077	2.352	1.702	2.327
0.078	2.35	1.753	1.318
0.079	1.499	1.37	1.98
0.08	1.456	2.254	2.122
0.081	1.072	2.507	2.192
0.082	1.973	3.099	2.202
0.083	2.619	2.594	2.212
0.084	2.294	3.225	2.255
0.085	1.333	3.553	2.999
0.086	1.103	2.069	2.187
0.087	2.99	2.533	2.113
0.088	2.547	2.53	2.462
0.089	2.018	3.418	2.336
0.09	1.145	2.697	3.279
0.091	2.17	2.324	2.031
0.092	2.409	1.612	1.988
0.093	2.224	2.663	1.792
0.094	3.027	1.55	2.462
0.095	3.124	1.135	2.209
0.096	2.763	2.246	0.628
0.097	2.542	2.807	1.309
0.098	2.513	1.229	0.734
0.099	2.35	1.707	0.789
0.1	3.297	2.285	1.297
0.101	3.001	1.806	1.344
0.102	3.201	1.694	1.125
0.103	3.387	1.558	0.566
0.104	3.295	1.669	1.486
0.105	3.354	1.551	0.784
0.106	2.536	1.242	0.722
0.107	3.095	1.44	1.143
0.108	3.17	1.554	1.339
0.109	3.078	1.872	1.429
0.11	3.054	0.849	1.077
0.111	2.819	1.058	0.606
0.112	3.003	1.348	1.072
0.113	3.119	1.304	0.808
0.114	2.901	1.224	0.777
0.115	3.158	2.316	0.568
0.116	3.008	1.228	1.233
0.117	2.929	1.118	0.952
0.118	3.271	1.72	0.744
0.119	3.101	1.533	1.252
0.12	3.036	2.152	0.996
0.121	3.199	2.179	1.064
0.122	3.405	2.942	1.036
0.123	3.268	2.026	1.225
0.124	3.097	2.73	0.865
0.125	2.88	1.514	1.179
0.126	3.408	1.763	0.863
0.127	3.019	0.92	0.726
0.128	3.145	1.826	0.588
0.129	3.091	2.077	1.137
0.13	2.983	2.004	1.666
0.131	3.078	1.921	0.769
0.132	3.291	2.198	1.061
0.133	2.32	1.648	1.122
0.134	2.256	1.354	1.854
0.135	2.784	0.897	1.129
0.136	3.253	1.625	1.08
0.137	3.238	1.24	0.977
0.138	3.214	1.682	1.343
0.139	3.005	1.518	1.528
0.14	2.748	1.219	1.047
0.141	2.551	2.923	0.793
0.142	2.22	1.17	0.894
0.143	2.639	1.869	0.795
0.144	2.852	1.578	1.43
0.145	2.7	1.581	0.83
0.146	2.922	1.981	0.855
0.147	2.604	2.332	1.497
0.148	2.141	1.821	0.818
0.149	1.57	1.846	1.183
0.15	2.597	1.764	1.682
0.151	2.501	1.206	1.19
0.152	2.318	1.464	1.631
0.153	2.697	1.565	1.045
0.154	1.691	1.628	1.207
0.155	2.715	1.181	1.572
0.156	2.185	1.36	1.633
0.157	2.36	1.995	1.011
0.158	1.146	1.319	1.518
0.159	2.924	1.273	2.556
0.16	2.748	1.09	1.744
0.161	2.784	1.865	1.535
0.162	2.737	1.706	1.575
0.163	2.851	1.225	2.202
0.164	2.579	1.423	1.038
0.165	2.771	2.247	1.109
0.166	2.552	1.441	1.165
0.167	2.752	1.871	1.269
0.168	2.756	0.975	1.615
0.169	3.045	1.115	1.013
0.17	2.687	2.229	1.911
0.171	2.584	1.281	1.947
0.172	2.67	1.33	1.257
0.173	2.621	1.327	2.289
0.174	2.594	0.89	1.615
0.175	2.539	1.332	1.212
0.176	2.667	1.514	1.573
0.177	2.785	2.711	1.647
0.178	2.738	2.361	2.18
0.179	2.708	2.105	1.682
0.18	2.714	1.435	1.824
0.181	2.65	1.664	0.853
0.182	1.926	1.749	1.153
0.183	1.958	2.311	1.29
0.184	1.477	2.07	1.493
0.185	1.288	1.297	1.649
0.186	3.174	1.186	1.957
0.187	2.164	1.859	1.003
0.188	1.92	2.191	1.138
0.189	2.405	1.44	1.149
0.19	2.408	1.706	1.028
0.191	2.216	1.555	0.674
0.192	2.24	1.299	1.248
0.193	2.292	1.474	1.128
0.194	2.359	1.04	1.871
0.195	2.047	1.882	0.711
0.196	2.353	1.605	2.049
0.197	2.706	1.477	1.784
0.198	1.857	1.661	1.573
0.199	2.185	1.6	2.273
0.2	2.126	0.927	1.455
0.201	2.288	2.071	1.65
0.202	2.319	1.323	1.294
0.203	1.627	1.033	1.439
0.204	1.991	2.153	1.35
0.205	2.333	1.822	1.112
0.206	2.844	1.687	1.622
0.207	2.301	2.537	0.817
0.208	1.811	1.339	1.177
0.209	2.78	1.353	1.343
0.21	2.976	1.864	1.085
0.211	3.264	0.845	1.492
0.212	3.038	1.377	0.715
0.213	2.841	3.047	0.817
0.214	3.497	1.357	1.084
0.215	2.673	2.298	1.289
0.216	3.046	1.403	1.307
0.217	3.1	1.41	1.165
0.218	3.445	1.494	0.98
0.219	2.579	1.157	1.654
0.22	3.197	0.997	0.686
0.221	3.037	2.317	1.033
0.222	2.757	1.163	0.552
0.223	3.005	1.318	1.32
0.224	2.942	1.79	0.764
0.225	3.166	1.379	1.178
0.226	3.064	2.066	0.962
0.227	3.184	1.33	1.171
0.228	2.871	1.305	0.406
0.229	2.85	1.735	1.047
0.23	3.148	1.722	1.079
0.231	3.324	1.688	1.054
0.232	3.329	1.524	1.071
0.233	3.466	1.773	1.389
0.234	3.022	1.066	1.082
0.235	3.193	0.998	0.836
0.236	3.422	1.79	1.181
0.237	3.091	2.307	0.46
0.238	3.333	1.389	1.217
0.239	3.112	1.447	1.538
0.24	3.214	1.748	0.936
0.241	2.945	1.844	0.882
0.242	3.003	1.765	0.827
0.243	2.98	2.569	0.585
0.244	3.283	1.261	1.762
0.245	2.985	1.605	1.087
0.246	3.191	1.191	0.858
0.247	3.062	1.455	1.296
0.248	3.673	1.511	1.133
0.249	3.277	2.168	1.219
0.25	3.168	2.076	0.896
0.251	3.178	2.561	1.195
0.252	3.128	1.878	1.235
0.253	3.004	1.564	1.464
0.254	3.011	1.558	0.816
0.255	2.705	2.653	1.489
0.256	3.014	2.042	1.007
0.257	3.013	2.264	0.881
0.258	3.086	1.958	1.205
0.259	3.086	1.895	1.282
0.26	3.276	1.904	0.827
0.261	3.074	1.443	1.504
0.262	2.913	1.403	1.334
0.263	3.149	1.263	0.869
0.264	2.851	1.563	1.364
0.265	3.143	1.802	1.196
0.266	3.121	1.353	1.179
0.267	2.914	1.756	0.58
0.268	3.167	0.866	1.369
0.269	2.992	1.758	1.348
0.27	2.72	1.291	0.682
0.271	2.229	2.441	1.146
0.272	1.501	2.521	0.903
0.273	2.475	1.197	1.123
0.274	2.382	1.743	0.926
0.275	1.283	2.077	0.891
0.276	1.563	1.164	1.497
0.277	1.256	1.731	2.019
0.278	2.871	1.348	1.53
0.279	1.713	1.855	1.149
0.28	2.373	1.804	1.546
0.281	1.133	2.881	1.829
0.282	1.3	2.554	1.427
0.283	3.02	2.602	1.32
0.284	3.182	2.122	1.331
0.285	3.131	1.524	1.02
0.286	3.472	1.521	0.382
0.287	3.116	2.058	1.684
0.288	3.308	1.886	0.869
0.289	3.259	1.735	1.668
0.29	2.962	1.829	1.267
0.291	3.609	2.149	1.351
0.292	3.286	1.943	0.948
0.293	3.53	1.921	0.791
0.294	3.513	1.792	1.4
0.295	3.007	1.893	1.9
0.296	2.886	2.294	0.693
0.297	3.116	1.264	1.128
0.298	2.84	1.462	1.052
0.299	3.287	1.116	0.781
0.3	2.591	2.854	0.884
0.301	2.927	1.709	1.345
0.302	2.533	1.396	0.977
0.303	3.04	2.312	0.778
0.304	3.202	2.785	1.242
0.305	2.88	2.234	0.639
0.306	2.696	2.905	1.427
0.307	2.995	2.756	0.679
0.308	3.087	2.723	1.027
0.309	3.378	2.23	1.378
0.31	2.734	2.707	1.857
0.311	3.19	2.641	1.401
0.312	2.775	2.561	0.897
0.313	3.141	2.24	0.851
0.314	3.022	1.563	1.558
0.315	3.165	1.822	1.222
0.316	3.463	2.063	1.373
0.317	2.887	2.142	0.835
0.318	3.303	1.745	0.99
0.319	3.101	1.799	0.987
0.32	3.186	1.398	0.946
0.321	3.019	2.235	0.807
0.322	3.24	2.69	0.841
0.323	3.156	1.775	1.265
0.324	2.878	2.457	1.017
0.325	2.929	1.921	1.136
0.326	3.177	2.104	0.675
0.327	1.967	2.009	0.91
0.328	3.213	2.523	1.57
0.329	3.367	2.009	1.463
0.33	2.599	2.062	0.866
0.331	2.916	1.794	1.009
0.332	2.692	2.672	1.072
0.333	2.599	2.051	1.367
0.334	3.095	1.923	0.98
0.335	2.93	2.126	0.915
0.336	2.587	1.167	1.131
0.337	2.816	2.666	1.085
0.338	3.325	2.582	0.848
0.339	2.952	1.77	1.338
0.34	2.53	2.389	1
0.341	2.784	1.793	1.264
0.342	2.164	2.181	1.114
0.343	2.842	2.063	0.971
0.344	3.603	1.654	0.832
0.345	2.527	2.528	0.978
0.346	2.694	2.985	0.662
0.347	2.762	2.05	0.704
0.348	3.196	3.129	1.281
0.349	2.491	2.063	0.855
0.35	2.889	1.583	1.534
0.351	2.063	2.327	0.966
0.352	2.519	2.336	0.896
0.353	2.613	2.078	0.826
0.354	1.798	1.194	0.949
0.355	2.432	0.998	1.151
0.356	1.877	2.404	1.025
0.357	2.295	2.043	0.585
0.358	2.161	1.312	1.53
0.359	1.78	1.869	0.968
0.36	1.626	1.152	1.008
0.361	1.731	1.705	1.644
0.362	2.895	2.589	1.74
0.363	2.353	2.652	1.888
0.364	2.952	2.618	1.003
0.365	2.851	2.748	1.106
0.366	3.289	3.08	1.296
0.367	3.125	3.051	1.427
0.368	2.963	2.695	1.487
0.369	2.86	1.408	1.043
0.37	2.957	1.593	0.968
0.371	3.297	2.764	1.427
0.372	3.373	1.294	0.748
0.373	2.973	2.008	1.603
0.374	3.525	2.685	1.692
0.375	2.987	1.248	1.641
0.376	3.175	1.416	1.615
0.377	3.378	1.636	1.568
0.378	3.203	1.662	1.605
0.379	3.179	1.614	1.186
0.38	3.435	2.114	2.349
0.381	3.428	1.73	1.194
0.382	3.042	1.763	0.981
0.383	2.995	1.932	1.547
0.384	2.949	1.27	1.418
0.385	3.076	1.747	2.392
0.386	3.442	1.595	2.092
0.387	3.34	1.294	1.212
0.388	3.275	1.584	1.291
0.389	3.533	2.03	1.086
0.39	3.015	1.534	1.656
0.391	3.19	1.127	0.86
0.392	3.173	1.095	1.016
0.393	3.211	2.736	1.06
0.394	3.436	1.107	1.523
0.395	3.236	1.174	0.543
0.396	3.118	1.307	1.68
0.397	3.082	1.605	1.513
0.398	3.227	1.047	0.861
0.399	3.024	1.041	1.005
0.4	3.537	1.622	0.901
0.401	3.564	1.043	0.921
0.402	3.112	1.22	0.763
0.403	3.419	1.607	1.423
0.404	3.065	1.603	0.768
0.405	3.451	1.586	0.724
0.406	3.284	2.266	1.179
0.407	3.686	1.654	0.927
0.408	3.533	1.223	1.155
0.409	3.45	0.727	1.264
0.41	2.943	1.392	1.068
0.411	3.242	0.908	1.614
0.412	3.234	1.451	0.957
0.413	3.115	2.381	1.175
0.414	3.08	1.925	0.897
0.415	3.331	1.479	1.611
0.416	3.023	1.661	1.25
0.417	3.002	2.322	1.562
0.418	3.131	1.917	1.044
0.419	2.938	2.143	1.099
0.42	3.084	2.665	1.059
0.421	3.05	1.721	0.747
0.422	3.146	2.223	1.152
0.423	3.252	1.306	1.276
0.424	3.196	1.24	1.704
0.425	3.097	1.735	1.369
0.426	2.934	1.218	1.57
0.427	2.795	1.729	1.136
0.428	3.318	1.248	1.075
0.429	2.747	1.65	1.056
0.43	3.217	1.144	1.168
0.431	3.337	1.105	1.38
0.432	2.983	1.444	1.048
0.433	2.684	1.599	1.05
0.434	2.872	1.496	1.534
0.435	3.025	0.871	0.826
0.436	3.281	1.4	1.026
0.437	3.205	0.994	1.278
0.438	3.243	0.974	1.845
0.439	3.136	1.75	1.944
0.44	3.375	1.823	1.582
0.441	3.273	2.075	1.246
0.442	3.056	2.15	1.038
0.443	3.149	1.841	1.037
0.444	3.232	1.106	0.79
0.445	3.192	1.547	1.568
0.446	3.037	1.268	1.313
0.447	3.024	1.131	1.678
0.448	3.11	0.939	1.395
0.449	2.674	1.448	0.891
0.45	2.752	1.736	1.347
0.451	3.732	1.308	1.73
0.452	3.341	1.119	0.823
0.453	3.207	1.691	1.164
0.454	3.036	1.465	1.303
0.455	3.299	1.133	0.98
0.456	3.322	1.457	1.363
0.457	3.132	0.881	1.062
0.458	3.815	0.693	0.745
0.459	2.991	1.914	1.179
0.46	2.86	1.513	0.817
0.461	2.934	1.872	1.612
0.462	3.193	1.767	1.126
0.463	3.001	1.584	0.54
0.464	3.033	0.831	1.706
0.465	3.167	1.781	1.6
0.466	3.158	1.499	1.195
0.467	3.042	1.356	0.866
0.468	3.083	1.961	0.664
0.469	3.288	1.835	1.003
0.47	3.45	1.944	0.871
0.471	3.105	1.909	1.123
0.472	2.872	2.3	1.016
0.473	3.017	1.813	1.006
0.474	3.096	2.131	1.284
0.475	3.156	2.312	1.643
0.476	3.029	1.571	1.07
0.477	2.988	1.665	1.06
0.478	3.215	2.027	1.559
0.479	2.929	3.05	1.287
0.48	2.926	3.444	1.094
0.481	3.079	3.692	1.685
0.482	3.281	3.387	0.897
0.483	2.712	3.079	0.872
0.484	3.067	1.751	1.162
0.485	3.141	1.927	1.222
0.486	3.272	1.161	1.229
0.487	3.115	1.521	1.035
0.488	2.981	1.166	1.382
0.489	2.862	2.053	0.373
0.49	2.969	0.902	0.92
0.491	3.215	1.215	1.202
0.492	3.041	1.409	1.182
0.493	2.268	1.078	0.681
0.494	3.202	1.753	1.343
0.495	3.028	2.411	1.218
0.496	3.176	1.167	0.937
0.497	3.043	1.7	1.562
0.498	2.949	1.369	0.933
0.499	2.987	1.534	0.857
0.5	3.226	2.409	0.912
0.501	1.32	1.044	0.621
0.502	1.599	1.264	1.097
0.503	1.482	1.172	1.18
0.504	1.553	1.374	0.929
0.505	2.148	0.646	1.402
0.506	2.771	1.818	1.312
0.507	1.646	1.431	1.311
0.508	1.231	1.34	1.601
0.509	1.502	1.709	1.477
0.51	1.57	1.72	1.071
0.511	1.245	1.381	0.97
0.512	1.398	1.211	1.243
0.513	2.589	1.604	1.146
0.514	2.511	2.538	0.769
0.515	1.541	1.748	0.728
0.516	1.792	2.227	0.853
0.517	3.144	1.56	1.284
0.518	1.286	1.563	1.31
0.519	2.168	1.847	1.499
0.52	1.378	2.731	1.629
0.521	2.988	1.35	1.429
0.522	3.046	1.551	0.896
0.523	3.513	0.965	1.323
0.524	3.473	1.699	0.728
0.525	3.313	2.043	2.201
0.526	3.012	1.542	1.723
0.527	3.06	2.755	1.205
0.528	2.819	2.504	0.953
0.529	2.261	2.554	1.602
0.53	1.791	1.962	1.268
0.531	1.815	2.015	1.17
0.532	1.997	2.789	1.333
0.533	1.695	3.09	0.776
0.534	3.014	1.863	1.288
0.535	2.191	1.314	1.432
0.536	1.585	1.132	1.454
0.537	1.554	1.806	1.459
0.538	3.082	2.172	1.488
0.539	2.778	2.185	1.826
0.54	2.874	1.812	0.458
0.541	2.925	0.973	1.31
0.542	2.813	1.396	1.579
0.543	1.888	1.999	1.454
0.544	1.862	2.764	1.49
0.545	1.202	1.506	1.565
0.546	1.225	1.957	1.609
0.547	2.439	1.692	1.711
0.548	1.91	2.204	1.758
0.549	2.118	2.035	1.741
0.55	2.317	1.321	1.921
0.551	1.812	2.067	1.453
0.552	2.82	2.512	1.475
0.553	3.162	1.141	2.251
0.554	2.89	1.619	1.279
0.555	2.791	1.624	1.572
0.556	2.874	1.569	1.616
0.557	2.911	1.709	1.346
0.558	2.774	1.7	1.009
0.559	2.674	1.55	1.323
0.56	2.882	1.211	0.97
0.561	2.864	2.594	1.11
0.562	2.758	2.53	1.547
0.563	2.853	2.892	1.252
0.564	3.153	2.621	1.46
0.565	2.435	3.036	1.982
0.566	2.702	1.986	1.011
0.567	3.198	1.445	0.962
0.568	3.361	2.081	1.067
0.569	3.124	2.353	1.073
0.57	3.096	2.171	1.421
0.571	3.009	2.783	1.477
0.572	3.124	2.533	1.932
0.573	3.073	2.458	0.866
0.574	2.784	2.19	1.002
0.575	3.094	2.794	1.703
0.576	3.057	2.081	0.85
0.577	3.151	2.565	1.624
0.578	3.337	2.184	1.107
0.579	3.29	1.944	1.296
0.58	2.953	1.417	0.785
0.581	2.952	1.363	1.352
0.582	3.131	2.261	0.913
0.583	2.67	0.939	1.166
0.584	2.865	1.81	1.147
0.585	2.793	1.717	1.138
0.586	2.992	2.091	1.81
0.587	2.875	3.247	1.288
0.588	3.128	2.605	1.401
0.589	3.2	1.676	1.022
0.59	3.089	2.258	1.494
0.591	3.28	2.13	1.971
0.592	3.046	1.96	1.684
0.593	2.943	2.234	1.118
0.594	2.852	2.542	1.394
0.595	3.204	1.338	1.132
0.596	3.168	1.865	1.196
0.597	3.09	2.478	1.128
0.598	3.171	0.946	0.964
0.599	3.123	1.719	1.307
0.6	2.829	2.242	1.522
0.601	3.18	2.545	1.041
0.602	3.099	2.338	1.449
0.603	3.349	1.05	1
0.604	2.873	1.705	1.42
0.605	3.001	2.127	1.412
0.606	3.112	1.425	0.441
0.607	2.79	1.591	0.822
0.608	2.923	1.801	1.519
0.609	3.11	1.615	1.092
0.61	3.07	1.775	1.124
0.611	3.054	1.952	0.727
0.612	3.278	2.284	0.945
0.613	3.006	0.995	1.163
0.614	2.819	2.649	1.312
0.615	3.332	1.86	0.76
0.616	3.255	2.305	0.965
0.617	3.206	2.221	1.064
0.618	2.154	1.688	1.691
0.619	2.863	1.504	1.319
0.62	3.048	2.386	1.13
0.621	2.979	1.593	1.239
0.622	3.362	1.329	1.706
0.623	2.872	1.913	1.263
0.624	3.018	2.028	0.968
0.625	3.138	2.202	1.125
0.626	3.284	1.883	1.327
0.627	3.21	1.321	1.07
0.628	2.927	1.497	1.015
0.629	2.779	2.229	1.212
0.63	3.005	1.033	1.182
0.631	3.024	1.395	1.326
0.632	3.106	2.316	1.743
0.633	3.217	1.942	0.967
0.634	3.022	2.085	1.439
0.635	2.93	2.18	1.476
0.636	2.719	2.733	1.298
0.637	2.898	3.149	1.278
0.638	2.841	2.615	1.426
0.639	2.632	2.502	1.648
0.64	3.346	1.525	1.419
0.641	3.017	1.434	0.99
0.642	2.925	1.337	1.457
0.643	3.251	1.311	1.354
0.644	3.158	2.543	1.314
0.645	2.988	2.184	1.278
0.646	2.635	1.417	1.569
0.647	2.994	1.932	1.457
0.648	3.031	1.56	1.014
0.649	4.024	1.735	1.251
0.65	3.128	2.158	1.75
0.651	3.107	2.473	1.365
0.652	3.14	1.629	1.445
0.653	2.512	1.158	1.472
0.654	2.836	1.356	1.319
0.655	2.967	2.604	1.278
0.656	3.298	1.907	1.175
0.657	3.365	1.38	1.124
0.658	3.06	1.654	1.26
0.659	2.903	1.693	1.528
0.66	2.907	1.755	1.301
0.661	3.221	1.162	2.319
0.662	3.046	1.989	1.519
0.663	2.942	1.86	1.253
0.664	2.888	2.964	1.457
0.665	2.745	2.817	1.309
0.666	2.968	2.492	1.401
0.667	2.612	2.436	0.96
0.668	3.103	2.556	1.628
0.669	2.9	1.134	0.698
0.67	2.904	2.11	1.185
0.671	2.222	1.576	1.33
0.672	2.625	1.133	0.993
0.673	2.969	1.02	1.252
0.674	3.052	1.272	1.119
0.675	3.085	1.546	1.526
0.676	2.919	1.045	0.947
0.677	2.879	1.206	1.391
0.678	2.975	1.486	1.947
0.679	2.88	1.685	1.055
0.68	3.039	1.45	1.19
0.681	3.116	0.952	1.314
0.682	3.069	1.838	1.447
0.683	2.67	1.487	1.725
0.684	2.701	1.431	0.839
0.685	3.151	1.859	1.578
0.686	1.925	1.934	1.093
0.687	2.946	1.571	1.013
0.688	2.786	2.574	1.778
0.689	3.127	1.384	1.8
0.69	3.133	1.809	1.746
0.691	3.124	2.002	1.692
0.692	2.813	2.256	1.671
0.693	3.163	1.589	0.994
0.694	3.051	0.83	1.437
0.695	3.253	2.095	0.57
0.696	3.018	1.646	1.482
0.697	3.135	2.138	1.781
0.698	2.883	2.255	1.35
0.699	2.702	1.789	1.134
0.7	2.679	2.405	1.375
0.701	2.721	1.848	0.984
0.702	3.157	2.746	0.837
0.703	3.283	2.439	1.265
0.704	2.412	2.2	1.211
0.705	3.493	1.767	2.04
0.706	2.665	1.886	1.452
0.707	1.65	1.904	0.996
0.708	2.783	1.409	0.828
0.709	2.412	1.808	1.569
0.71	2.11	2.031	1.333
0.711	2.127	2.599	2.17
0.712	1.913	1.92	1.499
0.713	1.851	2.586	1.851
0.714	2.849	1.927	1.648
0.715	1.975	1.831	0.88
0.716	1.78	2.118	1.002
0.717	2.516	1.852	1.265
0.718	1.798	1.879	1.08
0.719	2.67	2.431	1.243
0.72	3.384	1.884	1.355
0.721	2.704	2.937	1.441
0.722	3.056	2.428	1.615
0.723	3.027	1.847	1.314
0.724	3.208	2.267	1.325
0.725	3.345	1.624	1.847
0.726	2.299	1.864	0.887
0.727	3.303	1.999	1.247
0.728	1.865	2.357	1.038
0.729	2.697	1.415	1.115
0.73	1.517	1.78	1.39
0.731	2.373	1.747	0.961
0.732	2.562	1.896	1.266
0.733	2.364	1.865	1.107
0.734	1.589	2.012	2.162
0.735	2.687	2.364	1.56
0.736	1.959	1.015	1.869
0.737	2.17	2.251	1.603
0.738	2.536	1.257	1.216
0.739	2.297	1.877	1.482
0.74	2.013	1.649	1.459
0.741	2.698	2.521	1
0.742	2.3	1.239	1.335
0.743	1.995	1.575	1.383
0.744	1.075	2.254	2.085
0.745	1.864	1.599	1.986
0.746	2.347	2.313	1.478
0.747	2.384	1.384	1.144
0.748	2.368	1.91	2.046
0.749	2.016	2.37	1.272
0.75	1.983	2.201	1.609
0.751	1.348	1.338	1.505
0.752	1.819	2.149	1.71
0.753	2.553	1.456	1.707
0.754	1.852	1.391	1.879
0.755	1.253	2.151	0.906
0.756	3.131	2.788	1.301
0.757	3.45	1.63	1.708
0.758	0.966	1.511	1.253
0.759	1.489	2.282	1.375
0.76	2.204	1.795	1.633
0.761	3.01	1.973	1.511
0.762	2.864	1.571	1.257
0.763	2.924	3.214	1.375
0.764	2.984	1.824	1.323
0.765	3.203	1.406	1.19
0.766	2.777	2.912	2.037
0.767	3.165	2.622	1.876
0.768	2.817	3.265	2.169
0.769	2.955	1.947	1.377
0.77	3.168	1.383	1.502
0.771	3.136	1.213	1.552
0.772	2.739	1.484	1.003
0.773	2.863	1.701	1.445
0.774	2.693	2.267	1.306
0.775	3.003	3.082	1.464
0.776	2.833	2.704	0.906
0.777	3.435	1.981	1.598
0.778	2.865	2.135	1.152
0.779	2.55	1.561	1.827
0.78	2.899	1.631	1.599
0.781	3.183	2.787	1.424
0.782	3.212	3.108	0.932
0.783	2.759	2.578	0.904
0.784	3.005	2.09	1.913
0.785	3.36	2.842	1.239
0.786	2.915	1.97	0.933
0.787	2.878	3.387	1.951
0.788	2.836	2.539	0.388
0.789	3.061	2.403	1.469
0.79	3.039	2.017	1.372
0.791	2.626	2.634	0.801
0.792	2.665	2.162	1.136
0.793	2.509	1.574	0.836
0.794	2.822	2.395	1.486
0.795	3.177	1.98	1.034
0.796	3.048	2.016	1.144
0.797	3.247	1.394	1.122
0.798	3.805	2.391	1.289
0.799	3.182	2.121	1.718
0.8	2.913	1.726	1.729
0.801	3.376	2.463	1.263
0.802	2.956	1.652	0.558
0.803	3.635	1.471	0.861
0.804	3.122	3.018	1.216
0.805	3.646	2.071	0.784
0.806	2.805	1.472	1.321
0.807	2.913	1.995	1.096
0.808	3.129	2.267	1.656
0.809	3.049	2.123	1.728
0.81	3.437	1.928	1.921
0.811	2.695	2.39	1.822
0.812	3.251	1.806	1.165
0.813	2.985	1.785	1.324
0.814	2.785	1.964	1.728
0.815	3.267	2.2	1.2
0.816	2.649	1.671	1.401
0.817	2.868	2.658	1.55
0.818	2.784	2.621	1.812
0.819	2.785	1.802	1.371
0.82	2.912	1.928	1.13
0.821	2.597	1.676	1.192
0.822	2.746	2.097	1.867
0.823	2.606	2.488	1.227
0.824	3.051	2.184	1.679
0.825	2.498	1.919	1.148
0.826	2.893	2.194	1.31
0.827	2.744	1.49	1.53
0.828	2.431	2.981	1.956
0.829	2.623	3.211	0.866
0.83	2.979	3.117	1.519
0.831	2.769	2.038	1.577
0.832	2.867	2.272	2.286
0.833	2.625	3.303	1.381
0.834	2.901	1.461	1.695
0.835	2.708	2.11	1.373
0.836	3.108	2.312	1.041
0.837	3.001	2.077	1.018
0.838	2.646	1.677	1.275
0.839	2.654	2.695	1.33
0.84	2.845	1.115	1.278
0.841	2.588	1.256	1.212
0.842	3.051	2.612	1.851
0.843	2.602	1.836	1.004
0.844	2.471	2.467	1.413
0.845	2.851	1.512	2.133
0.846	2.812	2.706	1.383
0.847	2.656	2.276	1.58
0.848	2.848	3.489	1.743
0.849	3.137	2.228	1.651
0.85	2.664	2.006	2.008
0.851	1.181	1.433	1.249
0.852	1.065	1.323	1.179
0.853	1.875	1.341	1.213
0.854	1.791	1.341	1.385
0.855	2.934	1.773	1.728
0.856	3.057	1.391	1.502
0.857	3.257	2.276	1.629
0.858	3.131	1.408	1.382
0.859	3.153	1.552	1.149
0.86	3.009	1.596	1.035
0.861	2.826	1.684	1.45
0.862	2.745	2.093	1.379
0.863	3.079	2.721	1.544
0.864	2.283	2.418	1.269
0.865	2.982	2.096	1.456
0.866	3.135	2.541	1.035
0.867	2.924	1.956	1.402
0.868	3.25	1.561	1.311
0.869	3.037	2.313	1.353
0.87	2.763	2.099	1.697
0.871	2.721	2.929	1.779
0.872	1.725	2.756	1.396
0.873	2.487	2.318	2.152
0.874	2.733	1.721	1.456
0.875	1.089	1.481	0.882
0.876	0.809	1.781	0.831
0.877	0.985	2.592	1.615
0.878	1.892	2.977	1.375
0.879	0.915	3.804	0.68
0.88	1.669	2.555	1.548
0.881	0.996	2.228	1.094
0.882	1.624	1.6	1.023
0.883	2.631	1.264	1.632
0.884	1.372	1.366	1.926
0.885	2.154	2.911	1.216
0.886	2.347	1.386	0.872
0.887	2.162	1.612	1.784
0.888	2.755	2.049	1.386
0.889	2.965	2.318	1.532
0.89	2.917	2.64	1.46
0.891	2.596	3.086	1.196
0.892	2.737	2.405	0.822
0.893	2.27	2.068	1.603
0.894	2.526	2.428	1.49
0.895	2.377	2.757	1.462
0.896	2.566	1.885	1.274
0.897	2.627	2.319	0.946
0.898	2.692	2.037	1.948
0.899	2.565	2.206	1.456
0.9	2.642	2.414	1.014
0.901	2.313	2.87	1.557
0.902	2.102	2.657	0.924
0.903	2.067	1.354	1.218
0.904	2.149	2.977	1.295
0.905	2.296	2.336	1.908
0.906	2.354	2.144	1.762
0.907	2.88	1.447	1.273
0.908	1.979	1.617	1.095
0.909	2.262	3.175	1.704
0.91	2.563	2.603	1.817
0.911	2.198	2.267	1.213
0.912	2.477	1.647	1.449
0.913	1.75	3.163	1.307
0.914	2.286	2.967	1.404
0.915	2.112	1.877	1.474
0.916	2.234	1.964	1.623
0.917	2.107	2.315	1.261
0.918	1.933	2.428	0.92
0.919	2.415	2.123	1.246
0.92	1.986	2.418	1.3
0.921	2.112	2.253	1.539
0.922	2.057	1.964	1.8
0.923	2.523	1.925	1.481
0.924	1.669	2.149	1.252
0.925	3.178	2.755	1.114
0.926	3.36	2.585	1.305
0.927	2.714	1.579	1.223
0.928	2.314	2.601	1.215
0.929	2.868	1.288	1.062
0.93	3.088	2.126	1.614
0.931	3.494	1.585	1.536
0.932	2.955	2.378	1.286
0.933	3.014	2.207	1.3
0.934	2.675	1.085	1.482
0.935	2.902	1.341	1.362
0.936	2.538	1.633	1.151
0.937	2.958	1.118	0.963
0.938	3.123	1.821	1.284
0.939	2.839	2.011	1.132
0.94	3.2	1.846	1.448
0.941	2.626	2.859	0.885
0.942	3.33	2.341	1.068
0.943	3.469	2.039	0.868
0.944	3.812	1.207	2.048
0.945	3.072	1.778	2.094
0.946	3.73	1.61	1.574
0.947	3.167	1.443	1.445
0.948	3.057	1.745	1.931
0.949	3.14	1.969	1.335
0.95	3.109	2.029	1.575
0.951	3.314	1.732	1.872
0.952	3.47	2.393	1.391
0.953	3.239	1.515	1.136
0.954	3.389	2.427	2.238
0.955	3.66	1.659	0.99
0.956	3.553	1.67	2.15
0.957	3.702	1.795	1.605
0.958	3.579	2.019	1.449
0.959	3.595	2.403	1.047
0.96	3.46	2.415	1.69
0.961	3.514	2.305	1.377
0.962	3.751	3.036	1.885
0.963	3.535	2.277	1.268
0.964	3.433	2.294	1.665
0.965	3.72	2.781	1.945
0.966	3.447	2.566	1.316
0.967	3.559	2.216	1.964
0.968	3.577	1.658	1.235
0.969	3.467	2.318	1.665
0.97	3.471	1.908	1.864
0.971	3.534	2.374	1.458
0.972	3.657	1.921	1.911
0.973	3.571	2.709	1.775
0.974	3.815	2.117	2.471
0.975	3.165	1.955	1.932
0.976	3.183	1.164	1.61
0.977	3.01	2.999	1.55
0.978	3.97	2.085	1.856
0.979	3.605	1.628	1.982
0.98	3.35	1.811	1.602
0.981	2.632	1.6	1.497
0.982	3	1.914	1.248
0.983	3.161	1.823	1.521
0.984	3.241	2.01	1.745
0.985	3.565	1.978	2.373
0.986	3.218	2.026	1.961
0.987	3.314	2.768	1.379
0.988	3.432	2.759	2.015
0.989	3.238	2.032	1.41
0.99	3.754	2.737	1.198
0.991	3.13	2.599	1.805
0.992	3.335	1.925	1.885
0.993	3.191	1.602	1.941
0.994	2.861	3.078	1.909
0.995	3.847	1.851	1.172
0.996	3.822	1.602	1.439
0.997	3.547	2.089	1.339
0.998	3.076	1.628	0.818
0.999	3.225	1.696	1.443
1	3.041	1.654	1.676
